# Supplementary material for: Experimentally Induced Dieback Conditions Limit Phragmites australis Growth
Source: Microorganisms. 2023 Mar 2;11(3):639. doi: 10.3390/microorganisms11030639 (PMC10054352; doi:10.3390/microorganisms11030639)
Supplement: Supplementary file 1 [file microorganisms-11-00639-s001.zip]

Archive with 1 entries (1 files):
- microorganisms-2119026-supplementary.pdf
